# Supplementary material for: SRS2 is required for MUS81-dependent CO formation in zmm mutants
Source: PLoS Genet. 2025 Aug 7;21(8):e1011637. doi: 10.1371/journal.pgen.1011637 (PMC12349706; doi:10.1371/journal.pgen.1011637)
Supplement: S1 Table — (XLSX) [file pgen.1011637.s007.xlsx]

## Sheet: I1bc WT (SRS2-1)
																		X (Morgan)			Interference with CoC
I1b I1c	Total	a	b	c	d	e	f	g	h	i	j	k	l		PD	TT	NPD	Genetic distance (cM)	X1 (I2f) or X2 (I2g)	Interference ratio (X1/X2)	Parental	1 CO	2 CO	1 CO I1b	1 CO I1c	Freq DCO	Freq CO I2f	Freq CO I2g	CoC	Interference (1-CoC)
Wild-type	1404	653	211	484	12	19	10	9	1	5	0	0	0
srs2-1	0
														I1b	1142	261	1	9.3661	0.0463822	0.369775	653	695	50	262	539	0.0356125	0.18661	0.383903	0.497104	0.502896
														I1c	865	534	5	19.3732	0.125434
I1b I1c	Total	a	b	c	d	e	f	g	h	i	j	k	l
Wild-type	656	322	98	215	4	6	5	3	1	2	0	0	0
srs2-1	0
														I1b	539	116	1	8.9939	0.0382979	0.310065	322	313	18	117	235	0.027439	0.178354	0.358232	0.42946	0.57054
														I1c	421	233	2	18.064	0.123515
I1b I1c	Total	a	b	c	d	e	f	g	h	i	j	k	l
Wild-type	1042	472	150	385	4	13	5	7	1	5	0	0	0
srs2-1	0
														I1b	862	179	1	8.68522	0.0346062	0.276406	472	535	29	180	419	0.0278311	0.172745	0.402111	0.400663	0.599337
Flo														I1c	623	414	5	20.3455	0.125201
I1b I1c	Total	a	b	c	d	e	f	g	h	i	j	k	l
Wild-type	715	312	103	268	6	7	5	9	1	3	0	1	0
srs2-1	0
														I1b	583	131	1	9.3007	0.0468227	0.357399	312	371	28	132	299	0.0391608	0.184615	0.418182	0.507246	0.492754
Flo														I1c	416	295	4	21.1888	0.13101
I1b I1c	Total	a	b	c	d	e	f	g	h	i	j	k	l
Wild-type	632	269	99	229	2	10	5	6	2	9	1	0	0
srs2-1	0
														I1b	507	122	3	10.1266	0.0553435	0.368957	269	328	24	125	262	0.0379747	0.197785	0.414557	0.463145	0.536855
Flo														I1c	370	253	9	21.4399	0.15
I1b I1c	Total	a	b	c	d	e	f	g	h	i	j	k	l
Wild-type	644	271	93	254	9	4	5	3	1	2	0	2	0
srs2-1	0
														I1b	527	116	1	9.16149	0.0412186	0.303935	271	347	23	117	279	0.0357143	0.181677	0.43323	0.453757	0.546243
Flo														I1c	365	275	4	21.972	0.135616
I1b I1c	Total	a	b	c	d	e	f	g	h	i	j	k	l
Wild-type	268	120	38	99	1	5	2	1	1	0	0	1	0
srs2-1	0
														I1b	219	48	1	9.32836	0.0458716	0.331526	120	137	10	49	109	0.0373134	0.182836	0.406716	0.501779	0.498221
														I1c	159	108	1	20.5224	0.138365
	5361	2419	792	1934	38	64	37	38	8	26	1	4	0

## Sheet: I1bc srs2-1
																		X (Morgan)			Interference with CoC
I1b I1c	Total	a	b	c	d	e	f	g	h	i	j	k	l		PD	TT	NPD	Genetic distance (cM)	X1 (I2f) or X2 (I2g)	Interference ratio (X1/X2)	Parental	1 CO	2 CO	1 CO I1b	1 CO I1c	Freq DCO	Freq CO I2f	Freq CO I2g	CoC	Interference (1-CoC)
Wild-type	0
srs2-1	835	344	139	325	3	8	7	4	0	4	0	1	0
														I1b	673	162	0	9.7006	0.0326705	0.227048	344	464	23	162	352	0.0275449	0.194012	0.421557	0.336788	0.663212
														I1c	483	347	5	21.3772	0.143892
I1b I1c	Total	a	b	c	d	e	f	g	h	i	j	k	l
Wild-type	0
srs2-1	437	184	70	165	2	7	4	2	1	2	0	0	0
														I1b	351	85	1	9.95423	0.0412088	0.276533	184	235	15	86	182	0.0343249	0.196796	0.416476	0.418796	0.581204
														I1c	255	180	2	21.0526	0.14902
I1b I1c	Total	a	b	c	d	e	f	g	h	i	j	k	l
Wild-type	0
srs2-1	617	277	91	227	4	6	2	4	0	6	0	0	0
														I1b	510	107	0	8.67099	0.0321285	0.259853	277	318	16	107	249	0.0259319	0.17342	0.403566	0.370529	0.629471
														I1c	368	243	6	20.6645	0.123641
I1b I1c	Total	a	b	c	d	e	f	g	h	i	j	k	l
Wild-type	0
srs2-1	736	293	117	294	6	12	2	4	1	7	0	0	0
														I1b	594	141	1	9.71467	0.0369231	0.246754	293	411	24	142	325	0.0326087	0.192935	0.441576	0.382752	0.617248
														I1c	411	318	7	22.5543	0.149635
I1b I1c	Total	a	b	c	d	e	f	g	h	i	j	k	l
Wild-type	0
srs2-1	655	284	118	236	7	3	0	4	0	3	0	0	0
														I1b	523	132	0	10.0763	0.027668	0.188517	284	354	14	132	253	0.021374	0.201527	0.38626	0.274584	0.725416
														I1c	402	250	3	19.542	0.146766
I1b I1c	Total	a	b	c	d	e	f	g	h	i	j	k	l
Wild-type	0
srs2-1	367	174	57	126	2	1	3	2	0	2	0	0	0
														I1b	302	65	0	8.85559	0.0294118	0.23839	174	183	8	65	136	0.0217984	0.177112	0.370572	0.332127	0.667873
														I1c	231	134	2	18.8011	0.123377
	3647	1556	592	1373	24	37	18	20	2	24	0	1	0

## Sheet: I1bc WT (SRS2-3)
																		X (Morgan)			Interference with CoC
I1b I1c	Total	a	b	c	d	e	f	g	h	i	j	k	l		PD	TT	NPD	Genetic distance (cM)	X1 (I2f) or X2 (I2g)	Interference ratio (X1/X2)	Parental	1 CO	2 CO	1 CO I1b	1 CO I1c	Freq DCO	Freq CO I2f	Freq CO I2g	CoC	Interference (1-CoC)
Wild-type	1050	544	142	335	8	6	3	7	0	5	0	0	0
srs2-3	0
														I1b	884	166	0	7.90476	0.032967	0.318527	544	477	24	166	364	0.0228571	0.158095	0.346667	0.417053	0.582947
														I1c	686	359	5	17.5714	0.103499
I1b I1c	Total	a	b	c	d	e	f	g	h	i	j	k	l
Wild-type	939	454	130	326	8	6	6	7	0	2	0	0	0
srs2-3	0
														I1b	782	157	0	8.35996	0.0380282	0.341668	454	456	27	157	355	0.028754	0.167199	0.378062	0.454885	0.545115
														I1c	584	353	2	19.0096	0.111301
I1b I1c	Total	a	b	c	d	e	f	g	h	i	j	k	l
Wild-type	1617	742	229	582	11	15	12	18	0	8	0	0	0
srs2-3	0
														I1b	1332	285	0	8.81262	0.0433437	0.367569	742	811	56	285	646	0.034632	0.176252	0.399505	0.491836	0.508164
														I1c	971	638	8	20.2226	0.11792
I1b I1c	Total	a	b	c	d	e	f	g	h	i	j	k	l
Wild-type	918	416	141	325	4	9	12	9	1	1	0	0	0
srs2-3	0
														I1b	742	175	1	9.64052	0.0472222	0.358503	416	466	34	176	360	0.037037	0.191721	0.392157	0.492614	0.507386
														I1c	558	359	1	19.6623	0.13172

## Sheet: I1bc srs2-3
																		X (Morgan)			Interference with CoC
I1b I1c	Total	a	b	c	d	e	f	g	h	i	j	k	l		PD	TT	NPD	Genetic distance (cM)	X1 (I2f) or X2 (I2g)	Interference ratio (X1/X2)	Parental	1 CO	2 CO	1 CO I1b	1 CO I1c	Freq DCO	Freq CO I2f	Freq CO I2g	CoC	Interference (1-CoC)
Wild-type
srs2-3	1168	545	145	442	4	11	6	6	0	8	0	1	0
														I1b	995	173	0	7.40582	0.0292887	0.278748	545	587	28	173	478	0.0239726	0.148116	0.409247	0.395482	0.604518
														I1c	690	469	9	20.8476	0.105072
I1b I1c	Total	a	b	c	d	e	f	g	h	i	j	k	l
Wild-type	0
srs2-3	744	368	111	243	7	3	4	2	0	5	0	1	0
														I1b	616	128	0	8.60215	0.0320755	0.276832	368	354	17	128	265	0.0228495	0.172043	0.356183	0.372877	0.627123
														I1c	479	259	6	18.2124	0.115866
I1b I1c	Total	a	b	c	d	e	f	g	h	i	j	k	l
Wild-type	0
srs2-3	827	394	125	285	6	4	7	5	0	1	0	0	0
														I1b	680	147	0	8.88755	0.0357143	0.296571	394	410	22	147	308	0.0266022	0.177751	0.37243	0.401846	0.598154
														I1c	519	307	1	18.682	0.120424
I1b I1c	Total	a	b	c	d	e	f	g	h	i	j	k	l
Wild-type	0
srs2-3	567	256	78	212	5	0	6	4	1	5	0	0	0
														I1b	473	93	1	8.39943	0.0323276	0.257851	256	290	15	94	232	0.026455	0.165785	0.409171	0.389994	0.610006
														I1c	335	227	5	20.8995	0.125373
I1b I1c	Total	a	b	c	d	e	f	g	h	i	j	k	l
Wild-type	0
srs2-3	753	345	109	281	7	6	1	3	0	1	0	0	0
														I1b	627	126	0	8.36653	0.0284281	0.236814	345	390	17	126	299	0.0225764	0.167331	0.397078	0.339783	0.660217
														I1c	454	298	1	19.9203	0.120044
I1b I1c	Total	a	b	c	d	e	f	g	h	i	j	k	l
Wild-type	0
srs2-3	389	192	46	142	3	0	2	2	0	2	0	0	0
														I1b	336	53	0	6.81234	0.0231788	0.23985	192	188	7	53	151	0.0179949	0.136247	0.388175	0.340247	0.659753
														I1c	238	149	2	19.6658	0.0966387

## Sheet: I2fg WT (SRS2-1)
																		X (Morgan)			Interference with CoC
															PD	TT	NPD	Genetic distance (cM)	X1 (I2f) or X2 (I2g)	Interference ratio (X1/X2)	Parental	1 CO	2 CO	1 CO I2f	1 CO I2g	Freq DCO	Freq CO I2f	Freq CO I2g	CoC	Interference (1-CoC)
I2f I2g	Total	a	b	c	d	e	f	g	h	i	j	k	l
Wild-type	616	475	82	58	1	0	0	0	0	0	0	0	0
srs2-1														I2f	533	83	0	6.7347	0.00847458	0.11513	475	140	1	83	59	0.00162338	0.13474	0.0957792	0.125791	0.874209
														I2g	557	59	0	4.78896	0.0736086
I2f I2g	Total	a	b	c	d	e	f	g	h	i	j	k	l
Wild-type	398	304	51	42	0	0	0	0	1	0	0	0	0
srs2-1														I2f	346	51	1	6.65829	0	0	304	93	0	52	42	0	0.130653	0.105528	0	1
														I2g	356	42	0	5.27638	0.0800562
I2f I2g	Total	a	b	c	d	e	f	g	h	i	j	k	l
Wild-type	677	512	89	71	0	1	2	2	0	0	0	0	0
srs2-1														I2f	583	94	0	6.94239	0.0328947	0.444264	512	160	5	94	76	0.00738552	0.138848	0.11226	0.473824	0.526176
														I2g	601	76	0	5.613	0.0740433
I2f I2g	Total	a	b	c	d	e	f	g	h	i	j	k	l
Wild-type	639	472	86	78	2	1	0	0	0	0	0	0	0
srs2-1														I2f	550	89	0	6.96401	0.0185185	0.24031	472	164	3	89	81	0.00469484	0.13928	0.126761	0.265918	0.734082
														I2g	558	81	0	6.33803	0.0770609
I2f I2g	Total	a	b	c	d	e	f	g	h	i	j	k	l
Wild-type	747	530	140	75	0	0	1	1	0	0	0	0	0
srs2-1														I2f	605	142	0	9.50469	0.012987	0.124304	530	215	2	142	77	0.00267738	0.190094	0.103079	0.136638	0.863362
														I2g	670	77	0	5.15395	0.104478
	3077	2293	448	324	3	2	3	3	1	0	0	0	0

## Sheet: I2fg srs2-1
		#VALUE!	#VALUE!	#VALUE!	#VALUE!	#VALUE!		#VALUE!	#VALUE!		#VALUE!							X (Morgan)			Interference with CoC
															PD	TT	NPD	Genetic distance (cM)	X1 (I2f) or X2 (I2g)	Interference ratio (X1/X2)	Parental	1 CO	2 CO	1 CO I2f	1 CO I2g	Freq DCO	Freq CO I2f	Freq CO I2g	CoC	Interference (1-CoC)
I2f I2g	Total	a	b	c	d	e	f	g	h	i	j	k	l
Wild-type
srs2-1	475	370	62	42	1	0	0	0	0	0	0	0	0	I2f	412	63	0	6.63158	0.0116279	0.162041	370	104	1	63	105	0.00210526	0.132632	0.221053	0.0718065	0.928193
														I2g	432	43	0	4.52632	0.0717593
I2f I2g	Total	a	b	c	d	e	f	g	h	i	j	k	l
Wild-type
srs2-1	437	337	62	36	0	0	1	1	0	0	0	0	0	I2f	373	64	0	7.32265	0.0263158	0.33871	337	98	2	64	99	0.00457666	0.146453	0.226545	0.137942	0.862058
														I2g	399	38	0	4.34783	0.0776942
I2f I2g	Total	a	b	c	d	e	f	g	h	i	j	k	l
Wild-type
srs2-1	475	344	77	54	0	0	0	0	0	0	0	0	0	I2f	398	77	0	8.10526	0	0	344	131	0	77	131	0	0.162105	0.275789	0	1
														I2g	421	54	0	5.68421	0.0914489
I2f I2g	Total	a	b	c	d	e	f	g	h	i	j	k	l
Wild-type
srs2-1	471	364	62	44	0	1	0	0	0	0	0	0	0	I2f	408	63	0	6.6879	0.0111111	0.152688	364	106	1	63	107	0.00212314	0.133758	0.227176	0.0698709	0.930129
														I2g	426	45	0	4.77707	0.07277
I2f I2g	Total	a	b	c	d	e	f	g	h	i	j	k	l
Wild-type
srs2-1	700	492	127	79	0	0	1	1	0	0	0	0	0	I2f	571	129	0	9.21429	0.0123457	0.120346	492	206	2	129	207	0.00285714	0.184286	0.295714	0.0524286	0.947571
														I2g	619	81	0	5.78571	0.102585
	2558	1907	390	255	1	1	2	2	0	0	0	0	0
