# Supplementary material for: SRS2 is required for MUS81-dependent CO formation in zmm mutants
Source: PLoS Genet. 2025 Aug 7;21(8):e1011637. doi: 10.1371/journal.pgen.1011637 (PMC12349706; doi:10.1371/journal.pgen.1011637)
Supplement: S2 Table — (XLSX) [file pgen.1011637.s008.xlsx]

## Sheet: Figure S6B
MLH1 immunolocalization
WT	srs2-1	srs2-3
Number of MLH1 foci	Number of MLH1 foci	Number of MLH1 foci
12	11	12
11	12	12
13	12	11
13	15	12
11	12	13
10	15	14
10	12	12
10	14	13
13	10	11
11	12	13
13	10	13
8	12	11
11	13	15
14	13	12
12	11	11
10	13	11
11	14	11
12	10	12
12	12	14
12	13	13
16	11	15
12	11	12
14	16	12
11	11	10
13	12
13	11
12	11
9	11
11	12
13	12
11	11
9	12
11	11
11	13
11	12
13	11
13	14
12	14
9	11
10	11
13	13
11	14
8	14
13	15
11	12
9	16
9	9
12	11
10	11
11	10
	13
	12
	11
	12
	13
