# Supplementary material for: SRS2 is required for MUS81-dependent CO formation in zmm mutants
Source: PLoS Genet. 2025 Aug 7;21(8):e1011637. doi: 10.1371/journal.pgen.1011637 (PMC12349706; doi:10.1371/journal.pgen.1011637)
Supplement: S1 Data — (XLSX) [file pgen.1011637.s010.xlsx]

## Sheet: Figure 2B
MMC assay: Number of true leaves per seedling
Untreated															30 µM MMC																40 µM MMC
WT_1	WT_2	WT_3	srs2-1_1	srs2-1_2	srs2-1_3	srs2-2_1	srs2-2_2	srs2-2_3	srs2-3_1	srs2-3_2	srs2-3_3	rad51-GFP	rad51-GFP	rad51-GFP	WT_1	WT_2	WT_3	srs2-1_1	srs2-1_2	srs2-1_3	srs2-2_1	srs2-2_2	srs2-2_3	srs2-3_1	srs2-3_2	srs2-3_3	rad51-GFP	rad51-GFP	rad51-GFP		WT_1	WT_2	WT_3	srs2-1_1	srs2-1_2	srs2-1_3	srs2-2_1	srs2-2_2	srs2-2_3	srs2-3_1	srs2-3_2	srs2-3_3	rad51-GFP
5	6	5	5	5	5	4	5	5	4	5	4	3	6	5	5	4	3	5	5	6	6	5	4	5	4	5	0	0	0		2	2	2	3	5	3	3	2	4	4	4	4	0
5	5	5	5	6	4	5	5	5	6	6	4	3	5	4	5	4	6	5	2	4	5	4	2	6	5	5	0	0	0		2	2	3	2	2	2	4	5	5	5	4	3	1
5	5	4	6	5	5	6	5	4	5	6	4	2	5	4	5	4	2	6	5	5	4	5	5	6	3	5	0	1	0		2	4	4	2	4	3	2	3	2	3	2	3	0
7	5	5	3	5	6	4	6	5	4	5	5	4	5	4	5	5	5	4	5	4	6	2	4	6	4	5	0	1	0		2	2	2	2	5	4	3	2	3	2	5	4	1
5	5	5	5	5	4	4	5	5	5	5	6	4	6	5	3	5	5	5	5	5	5	4	5	6	5	3	0	0	0		2	5	3	5	4	2	4	4	5	6	2	5
7	6	6	3	5	7	4	6	6	5	5	4	5	6	5	6	3	3	6	4	4	6	4	4	4	4	4	0	0	0		2	3	6	3	2	4	2	5	4	3	4	3	1
7	6	1	4	5	6	4	5	1	5	5	3	4	5	5	4	4	4	6	4	4	6	4	6	6	5	6	0	0	0		2	1	4	4	4	6	4	4	4	3	6	5	0
5	5	5	3	5	5	4	7	5	6	6	4	4	5	5	5	6	4	5	4	6	4	4	4	6	5	5	0	1	0		2	3	4	5	5	2	5	2	2	3	3	4	0
4	5	5	5	7	4	5	6	5	5	5	6	5	6	4	6	4	3	5	3	5	5	5	5	5	4	5	0	0	0		2	1	2	4	4	5	3	4	2	4	2	4	0
6	5	5	4	5	4	4	6	5	5	5	7	5	5	5	5	6	6	6	3	3	5	4	5	5	5	5	0	1	0		2	2	2	2	3	5	3	4	4	5	5	4	0
7	5	5	4	5	4	4	5	5	5	6	4	5	5	5	5	4	4	5	5	4	6	4	4	6	3	5	0	0	0		2	2	2	2	5	3	4	2	4	5	6	3	0
7	5	5	4	5	4	5	5	5	5	6	5	5	5	4	6	5	4	6	4	3	5	5	4	6	6	6	0	0	0		3	2	5	3	2	3	5	4	2	3	4	4	0
6	5	4	6	5	6	4	5	4	5	6	4	4	4	4	7	4	4	6	5	2	3	4	4	6	2	6	0	1	0		2	3	2	4	4	3	2	4	2	4	4	5	0
5	6	4	4	6	4	5	6	4	6	5	5	6	6	5	5	3	2	6	4	5	4	5	4	5	5	5	0	2	0		1	2	4	2	4	3	4	4	4	4	4	5	0
6	5	6	5	5	5	4	6	6	5	5	6	4	5	4		4	3	5	4	4	5	4	2	6	4	2		0	0			1	2	4	4	4	2	4	4	2	5	3
6	5	4	6	5	5	5	6	4	5	6	4	5	4	4		6	4	6	3	5	6	4	2	5	2	6		1	0			2	1	4	5	4	5	5	2	3	3	4
6	5	5	5	5	6	4	5	5	6	7	5	5	5	4		3	4	5	3	4	6	4	4	5	4	5		0	0			2	1	2	4	3	5	4	3	4	4	2
6	6	5	4	6	5	5	4	5	5	5	6	4	4	4		5	5	5	4	3	6	5	3	6	4	0		2	0			4	4	2	5	3	4	4	2	5	4	4
5	5	6	5	6	4	5	4	6	6	5	4	4	6	4		6	3	5	3	6	5	4	3	6	3	4		1	0			2	4	2	3	5	4	3	3	3	4	3
6	5	5	5	5	4	4	5	5	4	5	4	6	5	5		6	2	5	5	3	6	3	3	6	4	2		0	0			4	2	2	2	4	3	3	3	4	4	4
6	6	5	6	5	5	6	6	5	5	5	6	4	5	4		5	2	5	7	5	5	3	5	5	4	6		0	1			4	2	3	4	5	3	5	5	4	4	3
5	6	5	3	5	4	4	5	5	4	5	5		6	5		2	2	6	3	3	5	3	4	6	3	4		0				2	2	2	5	6	4	4	5	4	4	3
4	6	6	5		4				5							5	2	6	5	4	6	2	5	6	6	4						1	3	2	4	3	4	2	1	4	4	5
6	6	4														5	2	6	5	2	4	5	3	6	5	2						2	3	4	5	3	3	4	2	4	2	4
4	6	5														5	2	5	4	2	6	4	4	6	5	4							3	4	5	2	4	4	4	5	3	3
7	5	4														6	2	5	4	3	6	4	3	6	4	3						2	3	3	2	3	3	5	4	3	4	4
5	5	5														2	2	6	6	3	5	3	4	5	4	2							5	3	3	3	5	3	3	3	5	5
5	5	5														4	3	5	6	4	5	3	4	6	6	4						2	5	3	5	3	3	4	6	4	5	5
5	5	5														4	2	6	5	6	3	4	4	6	5	3						3	2	4	4	4	2	5	4	4	2	4
4	6	6														5	2	5	5	5	5	4	4	4	5	4						4	5	4	4	4	3	5	5	6	6	5
4	6	5														3	2	5	4	2	5	4	4	7	6	0						2	6	3	4	4	4	4	5	4	4	2
5	6	4														5	5	5	6	5	6	4	2	5	5	4						0	4	2	3	4	4	5	2	3	6	4
5	5	5														6	5	6	5	3	4	5	3	5	5	5						4	5	2	5	5	2	3	4	4	4	5
4	5	5														5	2	6	5	4	6	4	5	5	5	5						2	2	3	5	3	2	5	3	6	4	2
5	5	6														5	2	4	5	5	5	4	5	5	4	4						2	4	4	2	4	4	3	3	4	4	3
5	6	5														5	6	6	4	6	6	6	4	6	6	4						3	5	4	5	3	2	4	4	4	5	4
5	6	6														3	3	6	5	5	0	4	4	4	6	5						1	4	2	4	3	4	4	5	4	3	5
5	6	5														4	5	6	5	4	6	5	6	4	5	4						3	2	2	2	2	5	5	3	4	6	4
4	5	7														5	4	6	4	2	6	3	4	6	5	5						2	3	3	2	4	4	5	4	5	2	4
6	5	5														5	2	5	5	4	5	4	4	4	4	6						3	4	6	3	4	3	2	2	5	2	4
6	6	5														3	4	5	5	4	6	4	5	6	5	4						6	4	4	2	2	5	5	5	4	3	3
4	6	5														5	2	6	5	3	6	5	2	5	5	5						5	5	2	5	3	4	4	3	5	2	5
6	6	5														4	3	6	5	4	5	3	3	5	3	4						2	4	2	2	2	4	3	4	4	2	4
5	5	5														2	2	5	5	4	5	4	4	5	4	5						3	6	4	4	4	4	5	2	4	2	4
5	6	5														4	2	5	5	2	6	5	5	5	4	5						3	3	2	2	5	5	2	5	4	4	5
	5	5														6	4	5	2	5	7		4	5		5						2	4	2		2	4			2		5
	5	6														2	2	6	4	2	5		2	6		5						2	2				2			2		3
	5	6														3	6		5	4			5			2						2	1									3
	5	5														5	2		3	2			5			3						2	2
	6	5														5	2		4	3			4			3						2	4
	5	5														5	2		4	3			3			5						3	2
	6	6														5	2		4	5			3			4						3	3
	6	7														4	3		4	3			5			4						3	4
	7	5														2	5		2	3			5			5						2	2
	5	5														5	6		5	3			5			5						2	3
	6	5														6	6		2	4			2			4						2	2
	6	5														5	2		4	3			4			4						2	2
	6	6														5	3		3	2			2			4						3	5
	5	5														5	2		3	4			4			4						1	1
	6	4														4	2		4	3			4			3						3	3
	5	5														5	4		4	3			4			5						3	2
	5	5														6	4		5	3			4			2						2	2
	5	5														5	2		4	2			4			5						2	4
	5	6														4	2		3	3			2			4						2	3
	6	5														5	5		5	4			5			4						5	3
	5	6														5	2		4	4			3			6						3	2
	6	5														4	2		4	4			5			4						1	2
	6	6														4	3		5	3			3			5						3	4
																4	2																2
																3	2																4
																6	4																3
																4	3																2
																5	2																3
																4	3																6
																5	4																4
																4	4																3
																5	2																4
																6	2																2
																3	5																3
																5	4																2
																6	4																2
																4	2																3
																2	4																5
																5	4																6
																5	2																5
																6	3																2
																5	4																2
																3	4																3
																6	3																3
																2	2																4
																5	6																5
																2																	4
																4
																5
																5
																5
																3
																6
																6
																5
																4
																3
																4
																6
																4
																6
																6
																5
																5
																6
																6
																6
																6
																5

## Sheet: Figure 2C
MMC assay: Number of true leaves per seedling
Untreated																								30 µM MMC
WT_1	WT_2	WT_3	srs2-1_1	srs2-1_2	srs2-1_3	rad54_1	rad54_2	srs2-1 rad54_1	srs2-1 rad54_2	mus81_1	mus81_2	mus81_3	srs2-1 mus81_1	srs2-1 mus81_2	srs2-1 mus81_3	recq4a_1	recq4a_2	srs2-1 recq4a_1	srs2-1 recq4a_2	rtel1_1	rtel1_2	srs2-1 rtel1_1	srs2-1 rtel1_2	WT_1	WT_2	WT_3	srs2-1_1	srs2-1_2	srs2-1_3	rad54_1	rad54_2	rad54_3	srs2-1 rad54_1	srs2-1 rad54_2	srs2-1 rad54_3	mus81_1	mus81_2	mus81_3	srs2-1 mus81_1	srs2-1 mus81_2	srs2-1 mus81_3	recq4a_1	recq4a_2	recq4a_3	srs2-1 recq4a_1	srs2-1 recq4a_2	srs2-1 recq4a_3	rtel1_1	rtel1_2
7	7	6	5	6	5	5	6	5	6	5	6	5	4	7	6	4	6	5	6	6	6	6	6	1	4	3	2	3	4	1	4	2	2	4	0	1	2	1	1	1	1	0	0	2	3	2	2	2	1
4	6	6	5	6	6	6	6	5	6	5	6	6	7	6	5	5	6	6	7	6	6	6	5	2	5	0	4	2	4	1	0	2	2	3	2	0	4	0	1	0	1	2	4	3	1	3	3	2	3
5	5	5	5	7	6	7	7	6	7	5	7	6	6	7	5	5	6	5	7	5	6	6	5	2	5	4	4	4	5	3	4	1	3	2	4	1	0	0	1	1	3	3	2	2	2	4	2	4	2
5	5	5	6	7	5	6	7	4	7	6	6	6	6	6	5	4	5	5	6	6	6	4	5	4	5	4	2	6	2	2	2	2	0	2	0	1	2	1	0	1	0	2	2	2	1	4	2	3	2
5	6	6	5	7	5	6	6	5	6	5	6	5	7	6	5	6	6	5	6	5	4	5	6	1	3	2	4	4	2	2	2	2	3	2	1	2	0	0	0	1	0	2	5	2	3	4	3	3	4
5	6	6	6	5	5	4	7	7	6	5	6	6	6	4	6	6	6	6	6	7	5	6	5	5	3	1	1	3	3	2	4	2	2	1	0	0	2	1	1	1	0	1	4	2	1	2	1	4	3
5	6	5	6	7	6	5	7	6	6	5	7	6	6	5	6	5	6	6	5	5	5	6	5	4	2	2	2	5	3	2	2	2	2	4	2	1	0	0	1	2	0	2	3	3	4	3	1	3	4
7	6	6	5	8	4	5	7	5	7	5	7	6	5	6	6	6	5	6	6	7	6	6	6	2	3	4	2	4	3	1	2	0	2	3	2	3	0	2	1	2	1	2	4	2	2	4	1	4	1
6	7	5	7	6	6	5	7	7	7	6	6	5	6	6	6	5	5	5	6	6	5	6	6	2	4	4	3	2	4	3	3	1	1	3	1	0	0	1	0	1	0	2	3	3	1	2	3	3	1
5	5	4	5	7	6	5	7	5	6	5	5	6	6	6	5	5	5	5	7	5	5	5	5	4	4	3	6	4	2	2	2	1	2	3	1	2	2	1	2	2	1	3	2	2	2	4	2	2	0
6	6	6	7	5	6	5	6	5	6	5	5	5	6	5	5	5	5	5	6	6	6	6	6	3	6	2	3	4	3	2	2	1	1	4	2	0	2	0	0	2	0	2	2	2	2	3	0	4	2
6	5	6	7	6	5	6	7	6	7	5	5	5	6	6	5	5	5	4	6	5	6	7	5	1	2	4	2	3	4	2	2	0	1	4	1	1	0	0	0	0	0	2	4	0	1	2	2	4	3
6	7	6	5	7	5	5	7	6	6	5	7	5	5	6	6	7	5	4	5	5	5	5	6	1	2	3	3	5	4	2	4	1	1	3	2	1	2	0	2	1	0	2	4	3	3	2	2	3	3
6	5	6	6	7	5	5	6	6	6	5	6	5	6	5	6	5	6	6	6	7	6	6	6	2	3	3	2	2	4	2	3	1	3	1	2	1	2	0	0	2	0	2	4	1	3	4	2		1
4	5	6	5	6	7	5	6	6	7	5	7	6	6	7	5	5	5	4	5	5	6	7	5	2	3	3	3	4	3	1	2	1	1	3	1	0	0	0	0	1	0	1	2	2	1	3	1		1
	5			6					6			6				7					6	7		2								1			0						1			2					4
5			5																		5				3	3		3	3									1			0
4	7	5	4	6	6																4			2	2	3	2	3	4									1											2
6	6	6	5	6	6																			2	3	2	2	5	3									0			1								0
5	7	2	6	5	5																			2	2	3	6	4	2									3			0								3
6	6	6	4	6	6																			4	3	4	4	4	4									0			0								1
5	6	5	5	6	7																			2	6	3	2	4	1									0			1								1
5	6	6	5	5	6																			2	3	3	4	2	2									1			1								2
6	7	6	4	6	5																			4	3	5	2	3	2									1			0								3
5	6	6	5	6	6																			2	5	4	4	2	4									2			0								2
6	6	5	6	7	6																			3	3	3	4	2	1									0			2								1
6	6	7	5	6	6																			3	3	2	2	3	1									0			2								3
4	6	6	5	7	5																			3	3	1	3	4	2									0			0								0
7	7	6	6	6	5																			3	2	3	2	4	2									0			0								3
6	5	6	5	7	6																			1	2	3	2	5	2									1			0								4
7	7	6	5	6	6																			2	4	3	5	6	4									2			0								2
6	6	5		6	7																			2	4		4														0								2
	6																									3			2																				0
6			6																					1	1	3	2	4	4
6	7		5	7																				1	4	2	2	4	3
6	5		5	6																				1	3	3	5	5	2
6	6		5	5																				2	4	4	4	4	4
6	6		6	5																				3	4	3	3	3	4
6	7		6	6																				2	4	3	4	6	3
6	7		5	5																				2	4	5	2	4	3
5	5		7	6																				3	5	4	3	4	4
5	6		6	5																				2	5	3	3	4	2
6	5		6	5																				2	4	2	4	5	3
5	5		5	6																				4	3	1	2	2	2
6	5		6	7																				2	4	3	5	4	3
5	6		5	7																				2	3	3	4	4	2
5	6		5	7																				3	4	3	4	2	4
6	7		6	6																				2	3		2	2
8	6			5																					3	2			4
																										2			3
	6			7																					2	2		4	3
	7			6																					5	3		2	3
	7			7																					5	3		4	2
	7			7																					2	4		5	2
	7			5																					4	4		4	4
	6			7																					5	4		4	4
	8			8																					5	2		3	3
	6			8																					5	2		2	2
	6			6																					3	3		2	4
	8			7																					3	4		3	3
	5			6																					3	6		4	4
	7			6																					2	3		2	2
	6			6																					4	1		5	2
	6			7																					3			2
	6			6																					4	3		2	3
	7																									3			3
																										2			4
																										2			2
																										2			2
																										2			4
																										5			4
																										3			3
																										2			4
																										3			4
																										3			2
																										2			1
																										3			4
																										4			3
																										0			1
																										2			3
																										3			4
																										3			1
																										3			3
																										4			4
																										1			3
																										3			4
																										2			3
																										4			2
																										2			3
																										4			3
																										4			4
																										3			4
																										3			4
																										0			3
[truncated: 2 more columns]

## Sheet: Figure 2D
IU-GUS: Number of blue sectors per plant
SRS2-1 (WT)	SRS2-1 (WT)	SRS2-3 (WT)	SRS2-3 (WT)	srs2-1	srs2-1	srs2-3	srs2-3
2	13	2	8	9	3	4	22
12	5	6	22	6	4	9	1
17	11	2	18	13	10	11	5
5	4	4	17	6	1	28	6
3	5	3	1	3	9	13	36
10	38	3	5	3	2	2	13
2	2	15	4	0	8	3	4
0	42	6	5	6	9	16	8
4	8	4	11	31	14	1	4
10	10	25	9	5	7	16	17
9	10	13	3	1	3	8	3
3	5	1	27	3	10	2	44
7	9	42	6	18	24	5	4
7	24	0	5	25	5	0	18
18	8	6	18	7	6	0	5
6	8	13	3	1	26	8	19
14	4	5	7	15	24	0	10
8	2	2	4	4	7	0	3
3	12	3	27	2	1	14	1
1	10	25	6	1	7	4	14
4	19	2	7	37	3	2	5
7	6	6	30	4	4	14	4
10	3	20	2	1	0	14	15
31	5	6	3	20	13	9	23
6	9	0	8	5	5	6	2
1	14	1	3	4	4	10	35
2	6	10	2	2	5	3	2
2	11	3	4	3	7	3	5
6	13	7	1	6	2	3	3
3	15	27	1	35	6	4	5
4	29	8	4	2	5	2	29
3	5	2	2	5	3	1	34
37	27	8	11	39	12	2	1
8	11	3	4	1	7	8	3
7	7	2	13	2	4	1	14
5	4	3	33	2	3	11	36
4	14	12	2	18	9	4	21
2	3	1	8	9	30	13	0
2	6	17	4	3	2	1	20
3	12	10	2	14	14	10	8
4	1	8	11	5	15	4	19
23	39	6	2	2	5	9	2
1	0	16	3	2	2	2	6
3	24	6	18	3	11	7	8
9	26	2	10	2	3	9	4
11	13	2	9	5	2	15	3
12	18	7	3	19	1	5	22
8	5	0	3	0	6	34	6
5	0	37	6	5	10	9	11
17	13	12	3	7	6	4	19
7	5	1	6	6	5	6	3
5	9	7	4	17	13	17	3
3	25	17	10	10	2	10	5
4	2	11	3	20	5	1	8
3	38	2	1	4	11	10	2
7	11	9	6	5	5	25	12
13	24		18	8	12	9	2
6			4	6		8
				13

## Sheet: Figure 2G
	Number of cells with n RAD51 foci									% of cells with n RAD51 foci
	0	1-2	3-10	11-20	21-50	>50				0	1-2	3-10	11-20	21-50	>50
WT	295	16	1	0	0	0			WT	94.551	5.128	0.321	0	0	0
srs2-1	306	14	2	0	0	0			srs2-1	95.031	4.348	0.621	0	0	0
srs2-3	278	28	1	0	0	0			srs2-3	90.554	9.121	0.326	0	0	0
WT (MMC)	328	20	18	10	23	5			WT (MMC)	81.188	4.950	4.455	2.475	5.693	1.238
srs2-1 (MMC)	234	54	29	18	21	3			srs2-1 (MMC)	65.181	15.042	8.078	5.014	5.850	0.836
srs2-3 (MMC)	288	31	15	21	33	5			srs2-3 (MMC)	73.282	7.888	3.817	5.344	8.397	1.272

## Sheet: Figure 3A
Fertility: Number of seeds per silique
WT	srs2-1	srs2-2	srs2-3
55	65	51	59
61	56	65	66
50	57	59	52
51	59	47	57
66	58	54	54
49	54	66	51
56	55	56	54
52	66	52	41
65	60	62	47
50	67	59	55
54	62	56	61
58	63	56	64
57	47	61	61
48	51	65	59
64	59	56	70
61	55	58	51
52	64	53	60
56	64	62	54
54	61	60	50
49	56	58	58
52	56	49	45
54	55	51	55
48	60	49	57
50	62	66	53
53	59	57	59
55	57	62	59
46	49	56	66
61	59	51	56
54	61	56	63
47	48	50	53
53	57	49	69
48	51	51	70
66	54	59	61
61	48	51	59
64	57	62	56
63	55	54	59
64	62	62	67
66	59	58	54
66	50	52	56
48	56	56	56
57	54	57	54
51	50	52	61
52	54	45	50
50	62	49	62
49	49	49	63
61	51	58	53
58	53	57	62
51	54	48	57
57	52	50	61
55	59	53	57
59	50	45	59
64	61	47	58
53	53	45	58
46	51	48	58
56	48	61	46
51	50	60	49
51	50	47	58
58	62	54	61
60	60	51	56
50	57	55	54
51	63	61	50
63	47	47	51
57	50	46	63
58	60	44	56
54	56	57	56
51	51	52	54
54	51	51	54
51	47	56	51
58	59	57	53
56	60	51	52
57	62	53	59
58	53	56	55
53	54	53	56
46	56	53	58
48	52	51	50
65
64
56
63
58
50
48
56
55
63
58
67
59
49
46
53
51
55
49
54
61
57
52
56
55
68
64
56
54
58
55
60
66
63
51
64
56
56
52
50
53
47
49
57
52
52
54
52
54
56

## Sheet: Figure 3B
Pollen viability (Alexander staining)						% of pollen
	WT	srs2-1	srs2-2	srs2-3			WT	srs2-1	srs2-2	srs2-3
Viable	3654	3594	2171	4096		Viable	99.186	99.557	99.496	99.321
Dead	30	16	11	28		Dead	0.814	0.443	0.504	0.679

## Sheet: Figure 3D
Chiasma number per cell
WT	srs2-1
Total number of CO	Total number of CO
7	9
9	9
9	10
10	10
11	9
10	11
9	8
8	10
10	8
12	6
9	9
9	8
9	9
8	10
6	10
8	10
8	9
8	11
8	10
9	11
9	9
11	8
8	11
8	8
12	8
9	10
9	9
10	11
5	9
7	10
6	9
10	9
11	9
11	9
10	10
10	8
8	10
7	11
8	8
9	8
9	10
10	8
8	7
7	9
8	12
	7
	7
	11
	10
	9
	8
	7
	8
	8
	9
	8
	10
	9
	10
	9
	10
	10
	11
	9
	10
	10

## Sheet: Figure 4G
MLH1/HEI10 co-immunolocalization
WT	srs2-1
MLH1/HEI10 colocalizing foci	MLH1/HEI10 colocalizing foci
5	11
8	9
7	9
10	10
8	7
9	10
7	8
9	8
8	9
8	10
9	7
8	9
9	9
8	11
9	10
7	10
11	5
7	7
8	8
9	11
10	8
8	9
7	9
11	11
8	10
10	11
10	10
7	8
9	9
9	10
	12
	10
	10
	7
	9

## Sheet: Figure 5B
Number of Class II CO in zmm mutant background
Number of bivalents per meiocyte
zip4	zip4 srs2-1	msh5	msh5 srs2-1
1	1	2	0
1	0	3	1
1	0	1	0
1	2	3	2
2	1	1	2
2	0	0	2
2	1	1	2
3	1	1	0
1	1	2	1
2	1	1	1
1	0	2	1
1	1	1	1
1	1	3	1
0	1	3	2
1	1	1	1
2	1	1	2
3	1	1	2
0	1	2	2
2	3	1	2
0	1	2	0
1	1	2	0
1	0	2	1
2	1	1	1
3	3	2	2
1	1	2	3
1	1	2	2
2	1	1	1
1	0	2	2
1	0	2	1
1	4	1	1
2	0	1	3
3	2	1	1
1	2	0	1
1	0	2	0
1	0	2	1
2	3	1	1
2	0	0	0
1	0		1
2	1		1
2	2		0
1	1		1
1	2		0
1			2
2			0
2			0
1			0
2			0
3			1
1			0
			1
			1
			2
			0
			0
			1
			1
			0
			1
			0
			0
			3
			2
			1
			1
			0
			0
			3
			2

## Sheet: Figure 5C
	% of cells with n bivalents
	0	1	2	3	4
zip4	6.250	50	33.333	10.417	0
zip4 srs2-1	29.268	51.220	12.195	4.878	2.439
msh5	8.571	40	42.857	8.571	0
msh5 srs2-1	33.898	37.288	23.729	5.085	0

[truncated: 2 more sheets: Figure 5E, Figure 5F]
